# Supplementary material for: Genome-Wide Identification of Brassica napus PEN1-LIKE Genes and Their Expression Profiling in Insect-Susceptible and Resistant Cultivars
Source: Curr Issues Mol Biol. 2022 Dec 15;44(12):6385–96. doi: 10.3390/cimb44120435 (PMC9777220; doi:10.3390/cimb44120435)
Supplement: Supplementary file 1 [file cimb-44-00435-s001.zip]

Archive with 2 entries (2 files):
- Supplementary Table S1.docx
- Table S2.docx
